# Supplementary material for: Noncommunicable Disease Service Utilization among Expatriate Patients in Thailand: An Analysis of Hospital Service Data, 2014–2018
Source: Int J Environ Res Public Health. 2021 Sep 15;18(18):9721. doi: 10.3390/ijerph18189721 (PMC8472549; doi:10.3390/ijerph18189721)
Supplement: Supplementary file 1 [file ijerph-18-09721-s001.zip]

Archive with 1 entries (1 files):
- ijerph-1319063-supplementary.pdf
